# Supplementary material for: Effect of total population, population density and weighted population density on the spread of Covid-19 in Malaysia
Source: PLoS One. 2023 Apr 27;18(4):e0284157. doi: 10.1371/journal.pone.0284157 (PMC10138265; doi:10.1371/journal.pone.0284157)
Supplement: S2 File — (XLSX) [file pone.0284157.s002.xlsx]

## Sheet: district of selangor 
District in Selangor (2019)	Population = ni	Area =Ai	ni/n	ni/Ai	Multiply
Gombak	828800	653	0.125323	1269.22	159.063
Klang	1040900	632	0.157395	1646.99	259.228
Petaling	2190000	487	0.331151	4496.92	1489.16
Sepang	261300	522	0.0395113	500.575	19.7784
Kuala Selangor	255600	1187	0.0386494	215.333	8.32248
Ulu Selnagor	241700	1749	0.0365476	138.193	5.05063
Kuala Langat	274700	858	0.0415375	320.163	13.2988
Sabak Bernam	128300	1004	0.0194003	127.789	2.47914
Ulu Langat	1392000	833	0.210485	1671.07	351.735
total	6613300			WPD	2308.11

## Sheet: district of p.pinang 
District of P.Pinang (2019)	Population = ni	Area =Ai	ni/n	ni/Ai	Multiply
Seberang Perai Utara	340600	268	0.190599	1270.9	242.231
Seberang Perai Tengah	433400	238	0.242529	1821.01	441.648
Seberang Perai Selantan	195800	242	0.109569	809.091	88.6514
Timur Laut	583100	126	0.326301	4627.78	1510.05
Barat daya	234100	175	0.131002	1337.71	175.243
	1787000			WPD	2457.82

## Sheet: district of melaka
District of Melaka (2019)	Population = ni	Area =Ai	ni/n	ni/Ai	Multiply
Melaka Tengah	579000	359	0.611017	1612.81	985.457
Alor Gajah	212000	674	0.223723	314.54	70.3699
Jasin	156600	679	0.16526	230.633	38.1144
	947600			WPD	1093.94

## Sheet: district of kedah 
District of Kedah (2019)	Population = ni	Area =Ai	ni/n	ni/Ai	Multiply
Baling	1564000	1529	0.42914	1022.89	438.963
Bandar Baharu	48600	271	0.0133352	179.336	2.39147
Kota Setar	417800	420	0.114638	994.762	114.038
Kuala Muda	521200	913	0.14301	570.865	81.6395
Kubang Pasu	254200	946	0.0697489	268.71	18.7423
Kulim	329800	774	0.0904925	426.098	38.5587
Langkawi	111500	526	0.030594	211.977	6.48524
Padang Terap	73000	1359	0.0200302	53.716	1.07594
Pendang	109900	629	0.030155	174.722	5.26874
Pokok Sena	57500	244	0.0157772	235.656	3.71799
Sik	78200	1635	0.021457	47.8287	1.02626
Yan	78800	246	0.0216216	320.325	6.92595
	3644500			WPD	718.833

## Sheet: district of johor 
District of Johor (2019)	Population = ni	Area =Ai	ni/n	ni/Ai	Multiply
Batu Pahat	482200	1966	0.124455	245.27	30.525
Johor Bahru	1600300	1066	0.413034	1501.22	620.055
Kluang	347100	2865	0.0895858	121.152	10.8535
Kota Tinggi	227800	3489	0.0587947	65.2909	3.83876
Kulai	291000	756	0.0751065	384.921	28.91
Mersing	83800	2857	0.0216286	29.3315	0.634398
Muar	285200	1393	0.0736095	204.738	15.0707
Pontian	180600	933	0.0466125	193.569	9.02273
Segamat	218800	2867	0.0564718	76.3167	4.30974
Tangkak	157700	977	0.040702	161.412	6.56982
	3874500			WPD	729.789

## Sheet: district of KL
KL total population	district	population (2010)	area	Ni/N	Ni/A
1588750	Ampang	43522	4.74	0.0273939	9181.86	251.527
	Bandar Kuala Lumpur	253817	44.4	0.159759	5716.6	913.278
	batu	321164	54.549	0.202149	5887.62	1190.18
	cheras	12194	1.04	0.00767522	11725	89.9919
	Kuala lumpur	346211	57.688	0.217914	6001.44	1307.8
	petaling	292095	49.5339	0.183852	5896.87	1084.15
	setapak	374835	29	0.235931	12925.3	3049.49
	ulu kelang	26467	2.63	0.016659	10063.5	167.648
		1670305	243.581		WPD	8054.06

## Sheet: district sabah
SABAH	District	Population = ni	Area =Ai	ni/n	ni/Ai	Multiply
	Beaufort	83500	1735	0.020962	48.1268	1.00883
	Beluran	133400	7717	0.033489	17.2865	0.578908
	Keningau	219200	3546	0.0550284	61.8161	3.40164
	Kinabatangan	198100	6630	0.0497314	29.8793	1.48594
	Kota Belud	111800	1391	0.0280665	80.3738	2.25581
	Kota Kinabalu	572500	352	0.143721	1626.42	233.751
	Kota Marudu	81300	1917	0.0204097	42.41	0.865576
	Kuala Penyu	24500	455	0.00615052	53.8462	0.331182
	Kudat	101700	1287	0.025531	79.021	2.01748
	Kunak	80300	1139	0.0201587	70.5004	1.42119
	Lahad Datu	259200	7472	0.06507	34.6895	2.25725
	Nabawan	39800	6113	0.00999146	6.51071	0.0650516
	Papar	167300	1248	0.0419993	134.054	5.63019
	Penampang	152900	467	0.0383843	327.409	12.5674
	Putatan	71500	40	0.0179495	1787.5	32.0847
	Pitas	45400	1425	0.0113973	31.8596	0.363114
	Ranau	114000	3622	0.0286188	31.4743	0.900756
	Sandakan	510600	2275	0.128182	224.44	28.7691
	Semporna	172600	1149	0.0433298	150.218	6.5089
	Sipitang	45100	2743	0.011322	16.4419	0.186154
	Tambunan	43400	1352	0.0108952	32.1006	0.349743
	Tawau	514000	6149	0.129035	83.5908	10.7862
	Tenom	68800	2418	0.0172717	28.4533	0.491436
	Tongod	44300	10092	0.0111212	4.38962	0.0488176
	Tuaran	128200	1170	0.0321836	109.573	3.52644
		3983400			WPD	351.653

## Sheet: district sarawak
District	Population = ni	Area =Ai	ni/n	ni/Ai	Multiply
Asajaya	37300	303	0.0131593	123.102	1.61994
Bau	61500	884	0.0216969	69.5701	1.50946
Belaga	43900	19050	0.0154877	2.30446	0.0356909
Betong	72400	1547	0.0255424	46.8003	1.19539
Bintulu	226300	1991	0.0798377	113.661	9.07447
Dalat	22900	905	0.00807903	25.3039	0.204431
Daro	37300	1226	0.0131593	30.4241	0.40036
Julau	18400	1703	0.00649144	10.8045	0.0701366
Kanowit	33800	2254	0.0119245	14.9956	0.178815
Kapit	64800	3973	0.0228612	16.3101	0.372868
Kuching	702700	1498	0.24791	469.092	116.292
Lawas	45500	3812	0.0160522	11.936	0.191599
Limbang	56100	3978	0.0197919	14.1026	0.279116
Lubok Antu	32600	3143	0.0115011	10.3723	0.119293
Lundu	38700	1812	0.0136532	21.3576	0.2916
Marudi	75800	3079	0.0267419	24.6184	0.658343
Matu	21000	1600	0.00740871	13.125	0.0972394
Miri	352300	5143	0.12429	68.5009	8.51397
Mukah	51500	2536	0.018169	20.3076	0.368968
Pakan	18300	925	0.00645617	19.7838	0.127727
Samarahan	101300	407	0.0357382	248.894	8.89504
Saratok	53600	888	0.0189099	60.3604	1.14141
Sarikei	66500	985	0.0234609	67.5127	1.58391
Selangau	27000	3795	0.00952549	7.11462	0.0677703
Serian	104500	1749	0.0368672	59.7484	2.20276
Sibu	284600	2230	0.100406	127.623	12.8141
Simunjan	46200	2218	0.0162992	20.8296	0.339505
Song	24100	3935	0.00850238	6.12452	0.052073
Sri Aman	77200	2324	0.0272358	33.2186	0.904736
Tatau	36400	4946	0.0128418	7.35948	0.0945088
	2834500			WPD	169.698

## Sheet: district perak
District	Population = ni	Area =Ai	ni/n	ni/Ai	Multiply
Bagan Datuk	74500	950	0.0287556	78.4211	2.25504
Batang Padang	130500	1794	0.0503705	72.7425	3.66408
Hilir Perak	156300	792.1	0.0603289	197.324	11.9043
Ulu Perak	104000	6582	0.040142	15.8007	0.634271
Kampar	108600	670	0.0419176	162.09	6.7944
Kerian	197700	901	0.0763085	219.423	16.7438
Kinta	835800	1305	0.322603	640.46	206.614
Kuala Kangsar	176300	2550	0.0680485	69.1373	4.70469
Larut, Matang & Selama	365000	1285	0.140883	284.047	40.0174
Manjung	256400	1168	0.0989656	219.521	21.725
Muallim	72500	934	0.0279836	77.6231	2.17218
Perak Tengah	113200	1282	0.0436931	88.2995	3.85808
	2590800			WPD	321.088

## Sheet: district of perlis
districts		Population = ni	Area =Ai	ni/n	ni/Ai	Multiply
Abi		2200	6.018	0.00874751	365.57	3.19783
Arau		25500	44.172	0.101392	577.289	58.5323
Beseri		14700	51.31	0.0584493	286.494	16.7454
Chuping		13900	172	0.0552684	80.814	4.46646
Jejawi		8800	13.63	0.0349901	645.635	22.5908
Kayang		11500	41.62	0.0457256	276.309	12.6344
Kechor		7300	9.73	0.0290258	750.257	21.7768
Kuala Perlis		23000	27.02	0.0914513	851.221	77.8453
Kurong Anai		19700	55.63	0.07833	354.125	27.7387
Kurong Batang		3500	17.27	0.0139165	202.664	2.82037
Ngulang		3400	6.24	0.0135189	544.872	7.36606
Oran		3900	9.03	0.015507	431.894	6.69736
Padang Pauh		4700	7.7	0.0186879	610.39	11.4069
Padang Siding		7200	118.178	0.0286282	60.925	1.74418
Paya		5300	11.17	0.0210736	474.485	9.99909
Sanglang		17200	67.46	0.0683897	254.966	17.437
Sena		18700	16.61	0.0743539	1125.83	83.7097
Seriab		8200	9.076	0.0326044	903.482	29.4575
Sungai Adam		2100	4.9	0.0083499	428.571	3.57853
Titi Tinggi		16800	77.21	0.0667992	217.588	14.5347
Utan Aji		19400	27.26	0.0771372	711.665	54.8959
Wang Bintong		14500	12.02	0.0576541	1206.32	69.5494
		251500	805.254		WPD	558.725

[truncated: 4 more sheets: district pahang, district terengganu, district kelantan, district negeri sembilan]
